# Supplementary material for: Analogosedation during flexible bronchoscopy using a combination of midazolam, propofol and fentanyl – A retrospective analysis
Source: PLoS One. 2017 Apr 12;12(4):e0175394. doi: 10.1371/journal.pone.0175394 (PMC5389664; doi:10.1371/journal.pone.0175394)
Supplement: S1 Table — (XLSX) [file pone.0175394.s001.xlsx]

## Sheet: Tabelle1
patient ID	Midazolam [mg]	Fentanyl [mg]	Propofol [mg]	number of diagnostic interventions
1	4	0	110	1
2	2	0	230	1
3	3	0	230	2
4	3	0	250	3
5	2	0	40	inspection only
6	2	0	220	1
7	4	0	60	1
8	2	0	220	2
9	5	0	200	inspection only
10	3	0	150	1
11	4	0	350	3
12	2.5	0	260	3
13	2.5	0	270	3
14	2.5	0	200	inspection only
15	2.5	0	120	inspection only
16	2.5	0	200	2
17	2.5	0	140	2
18	4	0	300	1
19	5	0	260	2
20	2.5	0	160	1
21	2	0	140	2
22	2.5	0	150	1
23	2.5	0	240	3
24	4	0	160	1
25	2.5	0	180	2
26	2	0	160	1
27	2	0	120	inspection only
28	2	0	170	1
29	2	0	240	2
30	3	0	200	2
31	2	0	200	1
32	2.5	0	400	1
33	5	0	80	3
34	2.5	0	250	2
35	4	0	250	3
36	4	0	250	1
37	1.5	0	150	inspection only
38	4	0	200	1
39	4	0	200	inspection only
40	2.5	0	130	inspection only
41	2	0	160	2
42	4	0	190	1
43	2	0	170	inspection only
44	4	0	160	1
45	4	0	290	1
46	2	0	200	2
47	2.5	0	150	inspection only
48	3	0	270	2
49	2	0	180	1
50	4	0	200	2
51	2	0	260	2
52	4	0	200	2
53	4	0	150	1
54	4	0	230	2
55	4	0	20	1
56	2	0	120	1
57	2	0	120	1
58	3.5	0	200	inspection only
59	4	0	300	3
60	4	0	230	3
61	2	0	230	3
62	2	0	310	3
63	2	0	130	inspection only
64	4	0	290	inspection only
65	2.5	0	200	1
66	2.5	0	80	1
67	2	0	50	1
68	4	0	200	inspection only
69	2	0	80	2
70	2.5	0	260	2
71	2	0	200	3
72	2	0	150	1
73	2	0	140	2
74	2	0	120	inspection only
75	2	0	130	inspection only
76	4	0	360	4
77	4	0	160	1
78	2	0	200	3
79	5	0	430	1
80	2.5	0	130	2
81	2	0	260	3
82	2.5	0	170	3
83	2	0	60	1
84	2.5	0	270	3
85	3	0	250	3
86	5	0	250	2
87	4	0	210	2
88	5	0	310	3
89	2.5	0	240	2
90	2.5	0	180	inspection only
91	2	0	190	1
92	2	0	140	inspection only
93	2	0	90	inspection only
94	2.5	0	310	2
95	2	0	180	1
96	5	0	250	1
97	2	0	230	2
98	4	0	190	1
99	16	0	120	inspection only
100	16	0	130	1
101	2	0	160	2
102	2	0	60	1
103	4	0	120	3
104	3.5	0	200	3
105	20	0	200	2
106	2.5	0	140	1
107	2.5	0	200	3
108	2.5	0	220	1
109	2	0	240	1
110	2.5	0	200	inspection only
111	3	0	120	1
112	2	0	170	inspection only
113	2.5	0	150	1
114	2	0	120	inspection only
115	2	0	190	2
116	2.5	0	240	2
117	2	0	140	1
118	2	0	70	inspection only
119	3	0	170	inspection only
120	3	0	280	1
121	3	0	260	1
122	2	0	220	1
123	2.5	0	230	1
124	4	0	190	3
125	2.5	0	90	inspection only
126	2.5	0	260	1
127	2	0	140	inspection only
128	2.5	0	50	1
129	3	0	200	inspection only
130	2.5	0	110	inspection only
131	5	0	200	2
132	3	0	40	inspection only
133	2	0	140	1
134	5	0	320	2
135	4	0	140	3
136	2	0	180	2
137	5	0	300	2
138	2	0	80	1
139	5	0	260	2
140	3	0	180	2
141	3	0	150	1
142	3	0	120	inspection only
143	3	0	270	2
144	3	0	180	1
145	2.5	0	150	2
146	2.5	0	190	3
147	2	0	180	1
148	3	0	50	inspection only
149	3	0	190	1
150	2.5	0	220	2
151	3	0	100	1
152	4	0	180	2
153	2	0	80	inspection only
154	5	0	220	1
155	5	0	285	2
156	16	0	150	1
157	5	0	320	2
158	2.5	0	200	2
159	5	0	400	2
160	5	0	430	2
161	2	0	140	inspection only
162	3	0.1	0	1
163	3	0.05	0	inspection only
164	2	0	260	1
165	3.5	0.1	0	inspection only
166	5	0.2	0	1
167	4.5	0.1	0	1
168	3	0	250	1
169	3	0.1	0	inspection only
170	3	0	230	2
171	3	0.1	0	1
172	4	0.1	0	1
173	10	0.1	50	inspection only
174	3	0	190	2
175	5	0.2	0	2
176	4	0	220	2
177	5	0.15	0	inspection only
178	2	0	310	3
179	4	0	100	1
180	3	0	330	2
181	5	0.1	0	2
182	3	0	250	1
183	2	0	120	1
184	3	0.1	0	1
185	5	0.1	70	1
186	3	0	180	3
187	2	0.05	0	inspection only
188	3	0	130	1
189	1	0.1	0	1
190	3	0	250	2
191	3	0.1	0	1
192	2	0.1	0	1
193	2	0	80	1
194	2	0.1	0	inspection only
195	3	0	260	1
196	3	0.1	150	1
197	2	0	50	1
198	2	0	140	1
199	3	0	300	1
200	1	0.1	0	1
201	2	0.1	0	1
202	2	0.1	0	1
203	3	0.1	0	1
204	4	0	100	3
205	3	0	700	3
206	3	0	200	4
207	1.5	0.1	0	1
208	4	0	290	1
209	2	0.1	100	1
210	3	0.1	0	1
211	3	0	80	1
212	3	0	220	2
213	1	0.05	0	1
214	4	0	570	3
215	2	0.1	140	inspection only
216	3	0	420	2
217	3	0	220	1
218	3	0.1	0	1
219	2	0	540	1
220	2	0.1	80	1
221	3	0.1	0	1
222	2	0	200	1
223	2	0.1	0	inspection only
224	1	0.1	30	inspection only
225	3	0	180	2
226	2	0	150	1
227	2.5	0.1	0	1
228	3	0	100	1
229	1.5	0.1	0	1
230	3	0.1	0	3
231	1.5	0.1	0	1
232	1.5	0.1	0	1
233	1	0	60	1
234	1	0	70	1
235	2	0.1	0	1
236	2	0	290	1
237	2.5	0.1	200	3
238	2	0.1	50	2
239	1.5	0.1	30	1
240	1.5	0.1	30	1
241	3	0.1	70	1
242	2	0.1	90	3
243	2	0.1	130	1
244	1.5	0.1	30	1
245	2	0.1	30	2
246	2.5	0	200	1
247	1	0.05	0	1
248	1.5	0.1	0	2
249	2	0	80	1
250	1.5	0.05	50	inspection only
251	2	0.1	500	2
252	3	0.1	0	2
253	2	0.1	30	1
254	2	0.1	20	1
255	2	0.1	30	2
256	2	0.1	50	1
257	2	0.1	300	3
258	2	0.1	100	2
259	2	0.1	30	inspection only
260	1.5	0.1	0	1
261	2	0.05	40	inspection only
262	1.5	0.1	80	1
263	3	0.1	20	1
264	1.5	0.15	0	1
265	2	0.1	80	2
266	3	0.1	30	1
267	2	0	80	1
268	1	0	50	inspection only
269	2	0	60	1
270	2	0.05	0	1
271	2	0.05	0	1
272	2	0.05	0	inspection only
273	1	0.05	0	1
274	2	0.05	0	1
275	1.5	0.1	90	1
276	2	0.05	0	1
277	1.5	0.1	0	inspection only
278	1.5	0.1	60	2
279	1.5	0.1	40	inspection only
280	1	0	10	1
281	1.5	0.1	20	1
282	2	0.1	240	1
283	2	0.2	200	2
284	1.5	0.1	40	1
285	1.5	0.2	170	1
286	1.5	0.1	30	1
287	1.5	0.1	100	2
288	2	0.1	100	1
289	1	0.1	0	1
290	1.5	0.1	0	1
291	1.5	0.1	0	inspection only
292	1.5	0.1	30	1
293	1.5	0.1	30	1
294	1.5	0.1	30	inspection only
295	1.5	0.05	60	inspection only
296	2	0.1	40	1
297	2	0.1	120	2
298	2	0.1	160	1
299	1.5	0.1	30	2
300	1	0.05	0	1
301	1.5	0.1	20	inspection only
302	1.5	0.1	80	1
303	1.5	0.1	150	1
304	1.5	0.1	60	1
305	1.5	0.1	40	1
306	2	0	100	inspection only
307	1.5	0.1	80	inspection only
308	1	0	50	1
309	1.5	0.1	110	1
310	1.5	0.1	20	1
311	1.5	0.1	40	1
312	1.5	0.1	20	1
313	2	0.1	0	2
314	2	0.1	60	inspection only
315	1.5	0.1	100	1
316	1.5	0.1	30	1
317	1.5	0.1	20	1
318	1.5	0.1	20	1
319	2	0.05	0	1
320	1	0.1	50	1
321	2	0	80	1
322	1.5	0.1	50	1
323	1.5	0.1	50	1
324	1.5	0.1	50	1
325	1.5	0.1	20	inspection only
326	1.5	0.1	200	2
327	3	0.1	60	1
328	1.5	0.1	40	inspection only
329	1.5	0.1	20	1
330	1.5	0.1	20	1
331	1.5	0.1	20	1
332	2	0.1	120	1
333	1	0.05	0	inspection only
334	1.5	0.1	0	1
335	1.5	0.1	40	inspection only
336	1.5	0.1	40	inspection only
337	1.5	0.1	40	1
338	1	0	50	1
339	1.5	0.1	40	1
340	1.5	0.1	40	1
341	1.5	0.1	40	inspection only
342	1.5	0.2	200	2
343	1.5	0.1	0	1
344	1.5	0.1	250	inspection only
345	1.5	0.1	20	inspection only
346	1.5	0.1	40	1
347	1.5	0.1	200	2
348	1.5	0.1	50	inspection only
349	1.5	0.1	290	2
350	1.5	0.1	70	2
351	1.5	0.1	270	2
352	1.5	0.05	20	1
353	1.5	0.05	40	1
354	2.5	0.1	0	1
355	1.5	0	50	inspection only
356	1.5	0.05	100	1
357	1.5	0	50	1
358	3	0.1	0	1
359	3	0.1	0	1
360	2	0.05	0	1
361	2	0.075	0	inspection only
362	2	0.075	0	inspection only
363	3	0.1	0	1
364	1	0.05	30	1
365	1.5	0.1	230	1
366	1.5	0.05	80	1
367	1.5	0.1	120	1
368	1	0	60	inspection only
369	1.5	0	70	1
370	3	0.1	0	1
371	1.5	0.1	80	2
372	1.5	0	120	1
373	1.5	0.1	50	2
374	1.5	0.1	30	1
375	1.5	0	50	inspection only
376	2	0.1	180	inspection only
377	1.5	0.1	60	inspection only
378	2	0.075	0	2
379	4	0.1	0	1
380	1.5	0.1	60	1
381	1.5	0.05	70	1
382	1.5	0.1	50	1
383	1.5	0.1	120	2
384	1.5	0.1	0	1
385	1.5	0.1	50	inspection only
386	1.5	0.1	50	2
387	1.5	0.05	50	1
388	1.5	0.1	130	2
389	1.5	0.1	60	1
390	1.5	0.1	40	1
391	1.5	0.1	60	1
392	1.5	0	50	1
393	1.5	0.1	70	1
394	1.5	0	80	1
395	0.5	0.1	80	1
396	1.5	0	50	inspection only
397	1	0.1	120	1
398	1.5	0.1	20	inspection only
399	2	0.1	0	2
400	2.5	0.1	60	1
401	1.5	0.1	100	1
402	1.5	0.1	0	1
403	1.5	0.1	200	3
404	1	0.1	90	inspection only
405	2	0.1	100	inspection only
406	1.5	0.1	80	1
407	1.5	0.1	60	inspection only
408	1.5	0.1	20	inspection only
409	1.5	0.05	20	inspection only
410	1.5	0.05	40	2
411	3	0.05	0	1
412	1.5	0.1	100	2
413	1.5	0.05	40	inspection only
414	2	0.1	0	1
415	3	0.5	0	2
416	2	0.1	0	1
417	2	0.1	0	inspection only
418	1.5	0.1	40	1
419	2	0.075	0	1
420	2	0.05	0	1
421	1.5	0.1	70	1
422	1.5	0.1	200	2
423	1.5	0.1	0	2
424	3	0.1	190	2
425	1.5	0.1	170	1
426	1.5	0.1	50	inspection only
427	1.5	0.1	200	1
428	1.5	0.1	90	2
429	1.5	0.1	30	1
430	1.5	0.1	40	1
431	1.5	0.1	60	1
432	1.5	0.05	0	1
433	1.5	0.1	40	2
434	1.5	0.1	20	1
435	1.5	0.1	0	1
436	1.5	0.1	100	1
437	2.5	0.1	370	2
438	1.5	0.2	200	3
439	1.5	0.1	50	1
440	1.5	0.1	20	1
441	1.5	0	30	inspection only
442	3	0.1	0	1
443	1.5	0.1	130	1
444	1.5	0.1	40	1
445	1.5	0	40	1
446	1.5	0.1	40	1
447	1.5	0.1	140	2
448	1.5	0	30	inspection only
449	1.5	0.1	90	2
450	1.5	0.2	110	2
451	1.5	0.2	230	inspection only
452	5	0	360	3
453	1	0.1	100	2
454	1.5	0.1	30	inspection only
455	1.5	0.1	130	inspection only
456	1.5	0.1	30	inspection only
457	1.5	0.1	0	1
458	3	0.1	0	1
459	2	0.25	0	1
460	1.5	0.05	50	1
461	1.5	0.1	20	1
462	1.5	0.1	50	2
463	3	0.1	0	2
464	1.5	0.1	90	2
465	1	0.075	0	1
466	1.5	0.1	0	1
467	1.5	0.2	200	1
468	1.5	0.1	40	2
469	3	0.75	0	1
470	4	0.1	0	2
471	2	0.075	0	inspection only
472	4	0.1	0	1
473	3	0.075	0	1
474	3	0.1	0	inspection only
475	1	0.05	0	inspection only
476	1.5	0.1	150	1
477	1.5	0.1	50	inspection only
478	1.5	0.1	50	inspection only
479	2	0.1	0	1
480	1.5	0.1	80	1
481	1.5	0.1	20	inspection only
482	1.5	0.1	20	inspection only
483	1.5	0.1	30	3
484	1.5	0.1	20	1
485	2	0.1	80	1
486	1	0.05	20	1
487	1.5	0.1	20	1
488	1.5	0.1	70	1
489	5	0.1	80	1
490	1.5	0.1	50	inspection only
491	2	0.075	0	1
492	2	0.025	0	1
493	1.5	0.1	70	inspection only
494	2	0.1	40	1
495	1.5	0.1	20	2
496	2	0.1	30	1
497	2	0.1	340	2
498	1.5	0.1	20	inspection only
499	1	0.1	0	inspection only
500	2	0.05	0	1
501	1.5	0	50	inspection only
502	1.5	0.1	20	2
503	1.5	0.1	50	inspection only
504	1.5	0.1	90	1
505	1.5	0.1	50	1
506	1.5	0.1	20	1
507	2	0.1	50	inspection only
508	2	0.05	0	inspection only
509	1.5	0.1	70	inspection only
510	1	0.05	20	inspection only
511	1.5	0.1	150	2
512	1.5	0.1	40	inspection only
513	2	0.2	180	2
514	1.5	0.1	90	2
515	1.5	0.1	20	1
516	1	0.1	40	inspection only
517	1	0.1	50	inspection only
518	1	0.1	140	2
519	5	0.2	200	1
520	1.5	0.1	20	inspection only
521	1.5	0	40	1
522	1	0.1	30	inspection only
523	1	0.1	40	1
524	4	0.1	0	3
525	1.5	0.1	70	inspection only
526	2	0.1	100	1
527	1.5	0	70	inspection only
528	2	0.075	0	1
529	1	0.05	20	1
530	2	0.075	0	inspection only
531	1.5	0.1	20	inspection only
532	2	0.075	0	1
533	3	0.075	0	1
534	3	0.05	0	inspection only
535	2	0.05	0	1
536	3	0.1	0	1
537	2	0.05	0	1
538	3	0.075	0	inspection only
539	2	0.05	0	1
540	1	0.05	30	inspection only
541	1.5	0.2	50	2
542	1	0.05	20	1
543	1	0.05	40	inspection only
544	1.5	0.2	150	2
545	1.5	0.1	100	1
546	1.5	0.1	60	2
547	1	0.1	100	inspection only
548	1.5	0.1	60	1
549	1.5	0.2	70	2
550	1.5	0.1	20	1
551	1.5	0.1	70	1
552	1	0.1	20	1
553	1.5	0.1	80	1
554	2	0.2	130	1
555	1.5	0.1	100	1
556	1.5	0.1	40	1
557	1	0.05	60	inspection only
558	1	0.05	40	1
559	1	0.1	60	1
560	1.5	0.1	60	1
561	1.5	0.1	20	1
562	1.5	0.1	20	1
563	1.5	0.05	70	1
564	2	0.1	0	inspection only
565	1.5	0.1	60	1
566	1.5	0.1	50	1
567	1.5	0	60	1
568	2.5	0.1	150	1
569	1.5	0.1	40	1
570	2.5	0.1	130	1
571	1.5	0.1	180	1
572	1.5	0.1	40	1
573	1.5	0.1	120	inspection only
574	1	0.05	30	1
575	1.5	0.05	20	1
576	1.5	0.1	70	1
577	2.5	0.1	70	1
578	2	0.075	0	1
579	2	0.05	0	1
580	3	0.05	0	inspection only
581	3	0.05	0	inspection only
582	2	0	40	inspection only
583	3	0.075	0	1
584	2	0.075	0	1
585	2	0.05	0	inspection only
586	3	0.075	0	inspection only
587	1.5	0.1	30	inspection only
588	1	0.1	30	inspection only
589	3	0.2	320	1
590	2	0.075	0	1
591	1	0.1	70	inspection only
592	2	0.1	0	1
593	4	0.075	0	1
594	1.5	0.1	40	inspection only
595	1.5	0.1	30	1
596	1.5	0.1	0	inspection only
597	3	0.1	60	inspection only
598	1	0.1	130	2
599	1.5	0	70	2
600	1	0.1	20	inspection only
601	2	0.1	0	1
602	1.5	0.1	40	inspection only
603	1	0.1	20	inspection only
604	1.5	0.1	60	2
605	1.5	0.1	20	1
606	1.5	0.05	40	1
607	1	0.05	20	1
608	2	0.1	100	1
609	1	0.1	20	inspection only
610	1.5	0.1	80	1
611	1	0.1	40	1
612	1.5	0.1	40	1
613	3	0.075	40	1
614	1.5	0.1	40	1
615	4	0.075	0	1
616	1.5	0.1	40	2
617	1	0.1	20	1
618	1	0.05	20	1
619	4	0.1	0	1
620	1.5	0	60	1
621	3	0.1	70	1
622	1	0.1	0	1
623	2.5	0.2	100	1
624	1.5	0.1	40	2
625	2	0.1	40	1
626	1	0.1	20	1
627	1.5	0.1	80	1
628	1	0	30	inspection only
629	2	0.05	0	1
630	1.5	0.1	100	1
631	1	0.1	20	1
632	1.5	0.1	40	1
633	1	0.05	0	inspection only
634	1.5	0.1	100	1
635	1.5	0.1	20	1
636	2	0.1	0	inspection only
637	3	0.075	0	2
638	2	0.05	0	inspection only
639	3	0.1	0	inspection only
640	2	0.05	0	1
641	3	0.1	80	inspection only
642	2	0.075	0	1
643	1	0.1	20	1
644	1	0.1	60	2
645	1	0.15	40	1
646	1.5	0.1	40	1
647	1.5	0.1	30	1
648	1	0.1	20	1
649	1.5	0.1	60	1
650	2	0.075	0	1
651	1.5	0.1	20	inspection only
652	1.5	0.1	0	1
653	1.5	0.1	20	1
654	1.5	0.1	20	inspection only
655	1.5	0.1	90	inspection only
656	2	0.1	200	2
657	1.5	0.1	20	1
658	2	0.1	60	2
659	1.5	0.1	200	inspection only
660	2	0.05	0	1
661	2	0.075	0	2
662	1.5	0.1	20	inspection only
663	3	0.075	0	inspection only
664	1.5	0.05	40	1
665	3	0.05	0	inspection only
666	3	0.1	240	2
667	1	0.1	20	inspection only
668	3.5	0.2	0	2
669	2	0	30	1
670	1.5	0.1	70	1
671	1.5	0.2	160	1
672	1.5	0.1	30	1
673	1.5	0	30	inspection only
674	2	0	20	inspection only
675	3	0.1	90	1
676	2	0.1	40	1
677	3	0.025	20	inspection only
678	1.5	0.1	40	1
679	2	0.2	230	2
680	1.5	0.1	20	1
681	1.5	0.1	40	1
682	1.5	0	70	inspection only
683	1.5	0.1	40	2
684	1.5	0.1	20	1
685	1.5	0.1	70	inspection only
686	3	0.1	70	inspection only
687	1.5	0.1	50	1
688	1.5	0.1	170	inspection only
689	1.5	0.1	20	inspection only
690	2	0.1	100	1
691	2	0.1	100	1
692	1	0.2	0	2
693	1.5	0.1	50	inspection only
694	2	0.1	50	1
695	2.5	0.2	100	2
696	1	0.1	20	inspection only
697	2	0.1	0	1
698	1.5	0.1	80	inspection only
699	1.5	0.1	60	inspection only
700	1.5	0.1	0	1
701	1	0.05	0	inspection only
702	1.5	0.1	60	1
703	1.5	0.1	50	inspection only
704	1.5	0.1	0	inspection only
705	1.5	0.1	20	1
706	2	0.075	0	1
707	2	0.1	200	inspection only
708	2.5	0	220	2
709	3	0.05	0	inspection only
710	2	0.1	0	1
711	2	0.05	0	1
712	2	0.075	0	1
713	3	0.15	0	1
714	4	0.1	0	inspection only
715	2	0.05	0	inspection only
716	3	0.05	0	inspection only
717	2	0.075	0	1
718	2	0.075	0	1
719	6	0.1	0	3
720	2	0.05	0	inspection only
721	2	0.025	0	1
722	2	0.025	0	1
723	3	0.025	0	inspection only
724	3	0.075	0	1
725	3	0.05	0	1
726	2	0.05	0	2
727	2	0.05	0	1
728	3	0.075	0	1
729	2	0.075	0	1
730	2	0.075	0	inspection only
731	2	0.025	0	1
732	1.5	0.1	40	1
733	1.5	0.1	0	1
734	1.5	0.1	140	inspection only
735	1.5	0.1	20	1
736	1	0	20	1
737	1.5	0.1	40	inspection only
738	1.5	0.1	40	1
739	1.5	0.1	70	2
740	1.5	0.1	20	1
741	1.5	0.1	100	1
742	1.5	0.1	40	inspection only
743	2	0.1	200	1
744	1.5	0.1	80	inspection only
745	1.5	0.1	40	inspection only
746	2	0.05	0	inspection only
747	1.5	0.1	40	inspection only
748	1	0.1	20	inspection only
749	1.5	0.1	40	2
750	2	0.1	50	inspection only
751	1.5	0.1	20	inspection only
752	1.5	0.1	100	1
753	2	0.05	0	1
754	1.5	0.1	70	1
755	1.5	0.1	40	1
756	2	0.075	0	inspection only
757	1.5	0.1	60	1
758	2	0.05	0	inspection only
759	1	0.1	30	1
760	1.5	0.1	20	1
761	1.5	0.1	40	inspection only
762	3	0.05	0	inspection only
763	1.5	0.1	40	1
764	1.5	0.1	60	1
765	2.5	0.1	100	1
766	1.5	0.1	40	1
767	1.5	0.1	160	inspection only
768	1.5	0.1	80	2
769	2	0.1	70	inspection only
770	2	0.1	100	inspection only
771	1.5	0.1	60	1
772	2	0.1	160	1
773	1.5	0.1	20	2
774	1.5	0.1	20	1
775	1.5	0	100	1
776	1.5	0.1	40	1
777	3	0	100	1
778	1.5	0	70	inspection only
779	1.5	0.1	40	1
780	1.5	0.1	20	1
781	1.5	0	40	inspection only
782	2	0.1	0	1
783	3	0.05	0	1
784	1.5	0.1	90	inspection only
785	4	0	220	2
786	1.5	0.1	40	1
787	1	0.1	20	inspection only
788	2	0.1	0	1
789	3	0.1	0	inspection only
790	3	0.1	0	1
791	1.5	0.1	80	2
792	1.5	0.1	60	1
793	1	0	40	inspection only
794	1.5	0	20	inspection only
795	1.5	0.1	0	1
796	1.5	0.1	100	1
797	3	0.125	30	2
798	1.5	0.1	40	inspection only
799	1.5	0.1	0	1
800	1.5	0.1	20	1
801	1	0	50	inspection only
802	1.5	0.1	100	inspection only
803	1.5	0.1	80	1
804	1.5	0.1	150	1
805	1.5	0.1	40	1
806	1.5	0.1	100	1
807	1.5	0.1	50	1
808	1.5	0.1	50	inspection only
809	1.5	0.1	50	inspection only
810	1.5	0.1	60	inspection only
811	1.5	0	100	inspection only
812	1.5	0.1	40	inspection only
813	1.5	0.1	40	1
814	2	0.15	160	1
815	3	0	100	1
816	1	0.05	0	inspection only
817	1.5	0.1	70	1
818	2	0.075	0	2
819	2	0.1	0	1
820	2	0.1	0	inspection only
821	1.5	0.15	250	1
822	3	0.1	100	inspection only
823	3	0.075	0	1
824	1.5	0.1	20	inspection only
825	1.5	0.1	20	1
826	1.5	0.15	20	1
827	4	0.1	0	1
828	2	0.75	0	2
829	4	0.1	0	1
830	3	0.1	0	1
831	2	0.05	110	1
832	1.5	0.1	20	1
833	2	0	100	1
834	2	0.1	20	inspection only
835	2	0.1	0	1
836	3	0.05	0	inspection only
837	2	0.025	0	2
838	4	0.1	0	1
839	2	0.075	0	inspection only
840	2	0.075	0	1
841	1.5	0.1	20	inspection only
842	1.5	0	40	inspection only
843	1.5	0.1	20	inspection only
844	2	0.1	100	inspection only
845	1.5	0.1	90	1
846	1.5	0	20	inspection only
847	1.5	0.1	40	inspection only
848	3	0.05	0	1
849	1.5	0	60	inspection only
850	1.5	0.1	20	1
851	1	0.1	60	inspection only
852	1.5	0.1	40	inspection only
853	1.5	0.1	0	1
854	1.5	0.1	70	1
855	1.5	0.1	60	inspection only
856	2.5	0.1	0	inspection only
857	1.5	0.1	20	1
858	1.5	0.1	80	1
859	1.5	0.1	40	1
860	1.5	0.1	20	1
861	5	0.1	0	2
862	1.5	0	40	inspection only
863	2	0.075	0	inspection only
864	1.5	0.1	20	inspection only
865	2	0.1	150	2
866	1.5	0.1	40	inspection only
867	1.5	0.1	20	1
868	1.5	0.1	50	1
869	1.5	0	50	1
870	1.5	0.1	140	inspection only
871	1.5	0.1	80	inspection only
872	1.5	0.1	70	inspection only
873	1.5	0	60	1
874	2.5	0.1	170	inspection only
875	1	0.1	20	inspection only
876	1.5	0.1	230	2
877	1.5	0	80	1
878	1.5	0.1	20	1
879	1.5	0.1	50	inspection only
880	2	0	30	inspection only
881	3	0.075	30	1
882	1.5	0.1	50	inspection only
883	2	0.1	0	inspection only
884	1.5	0.1	30	1
885	1.5	0.1	20	inspection only
886	1.5	0.1	40	inspection only
887	1.5	0.1	0	1
888	1.5	0.1	20	inspection only
889	2	0.1	0	inspection only
890	1.5	0.1	30	1
891	1.5	0.1	40	1
892	1.5	0.1	40	1
893	1.5	0.1	230	3
894	1.5	0.1	50	1
895	1.5	0.1	0	inspection only
896	1.5	0.1	60	1
897	1.5	0.1	0	1
898	1.5	0.1	60	inspection only
899	1.5	0.1	100	2
900	1.5	0.1	60	2
901	1	0.1	80	1
902	1.5	0.1	20	1
903	1.5	0.1	30	1
904	1.5	0.1	20	1
905	2	0.05	50	1
906	1.5	0.05	80	1
907	1.5	0.1	100	inspection only
908	10	0.05	90	inspection only
909	1.5	0.05	80	1
910	1.5	0	40	1
911	1.5	0.1	20	inspection only
912	1.5	0.1	20	inspection only
913	2.5	0.025	20	2
914	1.5	0.05	60	1
915	1.5	0.05	130	1
916	1.5	0.05	20	1
917	1.5	0.075	60	inspection only
918	1.5	0.1	20	1
919	2.5	0	200	1
920	1.5	0.1	40	inspection only
921	1.5	0.1	140	inspection only
922	2	0.05	120	1
923	2	0.1	70	inspection only
924	2	0.05	20	inspection only
925	1.5	0.1	20	inspection only
926	1.5	0.1	50	inspection only
927	1.5	0.1	20	1
928	1.5	0.05	150	inspection only
929	1.5	0.05	100	1
930	2	0.05	100	inspection only
931	1.5	0.05	50	2
932	2	0.075	250	1
933	2	0.05	100	1
934	1.5	0.1	20	2
935	1.5	0.1	50	1
936	1.5	0.1	20	2
937	2	0.1	80	1
938	2	0.1	60	inspection only
939	1.5	0.1	40	1
940	1.5	0.1	100	1
941	1.5	0.2	100	3
942	1.5	0.1	0	1
943	1.5	0.1	40	1
944	1.5	0.1	40	1
945	1.5	0.1	20	inspection only
946	1.5	0.1	60	1
947	1.5	0.1	50	2
948	2	0.1	70	inspection only
949	4	0.1	50	inspection only
950	1.5	0.1	20	inspection only
951	1.5	0.1	20	1
952	1.5	0.1	40	inspection only
953	1.5	0.05	40	inspection only
954	1.5	0.05	0	2
955	1.5	0.05	160	2
956	2	0.1	50	1
957	2	0.1	30	1
958	2	0.1	100	inspection only
959	2	0.05	30	1
960	2	0.05	50	1
961	2	0.1	50	1
962	2	0.05	20	inspection only
963	2	0.1	140	2
964	2	0.05	30	inspection only
965	2	0.05	0	inspection only
966	1.5	0.1	20	2
967	2	0.05	30	1
968	1.5	0.1	60	inspection only
969	1.5	0.1	40	1
970	1.5	0.1	20	inspection only
971	2	0.05	40	1
972	1.5	0.1	40	1
973	0.5	0.1	60	inspection only
974	1.5	0	120	1
975	1.5	0.1	40	1
976	2	0.1	80	1
977	1.5	0.1	40	1
978	2	0.1	30	1
979	2	0.1	70	1
980	2	0.1	20	1
981	1.5	0.1	90	1
982	1.5	0	30	1
983	1.5	0.1	0	inspection only
984	1	0.05	50	2
985	1.5	0.1	100	1
986	1.5	0.1	130	1
987	1.5	0.1	60	inspection only
988	1	0.1	20	1
989	1.5	0.1	90	1
990	2	0.1	150	1
991	2	0.1	60	inspection only
992	1	0.1	60	1
993	2.5	0.1	200	1
994	1.5	0.1	40	1
995	1	0.1	140	1
996	1	0.1	100	inspection only
997	1	0.05	0	1
998	1.5	0.1	100	1
999	1.5	0.05	20	1
1000	2	0.05	50	1
1001	1	0.05	20	1
1002	2	0.05	20	1
1003	2	0	50	inspection only
1004	2	0.05	30	1
1005	1	0.05	60	inspection only
1006	2	0.1	100	1
1007	1.5	0.1	40	1
1008	1.5	0.1	80	1
1009	1	0.1	15	3
1010	1.5	0.1	70	1
1011	1	0.05	0	inspection only
1012	2	0.05	0	1
1013	1.5	0.1	60	2
1014	1.5	0.1	60	1
1015	2	0.1	60	1
1016	1.5	0.1	80	1
1017	1.5	0.1	40	1
1018	1.5	0.1	20	inspection only
1019	1.5	0.1	200	1
1020	1	0.05	70	inspection only
1021	1.5	0.1	20	1
1022	1.5	0.05	40	1
1023	1.5	0.1	0	1
1024	1.5	0	40	inspection only
1025	2	0.075	0	1
1026	2	0.05	80	2
1027	1	0.1	0	1
1028	2	0.05	15	1
1029	1.5	0.1	30	1
1030	1	0.05	20	inspection only
1031	1	0.05	20	inspection only
1032	1	0.05	60	1
1033	1	0.05	20	1
1034	2	0.05	0	inspection only
1035	1.5	0.1	40	1
1036	1	0.05	40	1
1037	4	0.1	0	1
1038	2.5	0.1	150	inspection only
1039	2	0.1	20	1
1040	1	0.1	0	1
1041	2	0.1	100	1
1042	2	0.1	0	inspection only
1043	1	0.05	0	1
1044	2	0.1	30	inspection only
1045	1	0.05	60	1
1046	2	0.05	60	1
1047	2.5	0.1	100	1
1048	2	0.2	30	1
1049	1	0.1	30	inspection only
1050	1	0.05	70	1
1051	1.5	0.1	20	1
1052	2	0.1	20	1
1053	2	0.075	0	inspection only
1054	1.5	0.1	80	2
1055	1.5	0.1	50	inspection only
1056	1.5	0.1	40	1
1057	1.5	0	20	inspection only
1058	1.5	0.1	40	1
1059	1	0.1	50	inspection only
1060	1	0.2	20	inspection only
1061	1.5	0.1	50	1
1062	1.5	0.1	500	1
1063	1.5	0.1	0	1
1064	1.5	0.1	0	inspection only
1065	2	0.2	180	inspection only
1066	2	0.1	0	inspection only
1067	2	0.1	0	inspection only
1068	2	0.05	40	1
1069	2	0.1	20	inspection only
1070	2	0.1	30	2
1071	1.5	0.1	130	2
1072	1.5	0.1	100	1
1073	1.5	0.1	20	inspection only
1074	1.5	0.05	60	inspection only
1075	1.5	0.1	20	inspection only
1076	1.5	0.1	40	inspection only
1077	2	0.1	20	1
1078	1.5	0.05	40	inspection only
1079	2	0.1	50	inspection only
1080	1.5	0.1	40	2
1081	1.5	0	60	inspection only
1082	1.5	0.1	150	1
1083	1.5	0.05	40	inspection only
1084	2	0.2	100	2
1085	1.5	0.1	150	1
1086	1.5	0.1	50	inspection only
1087	2	0	240	inspection only
1088	2	0.1	60	inspection only
1089	1.5	0.1	40	1
1090	2	0.1	60	1
1091	1.5	0.1	100	1
1092	1.5	0.1	50	inspection only
1093	1.5	0.1	40	2
1094	1.5	0.1	40	1
1095	1.5	0.1	40	inspection only
1096	2	0.05	20	inspection only
1097	2	0.075	40	1
1098	1.5	0.1	20	inspection only
1099	2	0.075	0	inspection only
1100	1.5	0.1	60	1
1101	2	0.1	30	inspection only
1102	1.5	0.1	30	1
1103	2	0.05	20	inspection only
1104	2	0.05	20	1
1105	2	0.1	20	inspection only
1106	2	0.1	90	2
1107	2	0.05	30	inspection only
1108	1.5	0.1	20	inspection only
1109	1.5	0.1	60	inspection only
1110	1.5	0.1	60	inspection only
1111	1.5	0.1	60	1
1112	1.5	0.05	20	1
1113	2	0.2	50	inspection only
1114	1.5	0.025	40	1
1115	2	0.075	20	inspection only
1116	1	0.025	40	inspection only
1117	1	0.1	60	1
1118	2	0.1	20	inspection only
1119	1	0.1	0	inspection only
1120	2	0.2	100	1
1121	2	0.1	40	inspection only
1122	2	0.1	50	inspection only
1123	1.5	0.05	0	inspection only
1124	1.5	0.1	40	inspection only
1125	1.5	0.1	60	1
1126	2	0.1	40	1
1127	1	0.025	0	1
1128	2	0.1	190	1
1129	1.5	0	60	inspection only
1130	1.5	0.1	40	1
1131	2	0.1	0	inspection only
1132	1.5	0.1	60	1
1133	1.5	0.05	90	2
1134	1	0.1	50	1
1135	2	0.05	0	1
1136	1.5	0	150	2
1137	1.5	0.1	20	1
1138	1.5	0.1	170	1
1139	1.5	0.1	20	inspection only
1140	1	0.1	40	inspection only
1141	1.5	0.1	100	inspection only
1142	1.5	0.1	100	inspection only
1143	1.5	0.1	40	2
1144	1.5	0.1	60	1
1145	1.5	0.05	20	inspection only
1146	1.5	0.1	50	2
1147	1.5	0.1	40	1
1148	1.5	0.1	220	1
1149	1.5	0	80	inspection only
1150	1.5	0.1	70	inspection only
1151	1.5	0.1	20	inspection only
1152	2	0.1	0	1
1153	1.5	0.05	30	inspection only
1154	1.5	0	100	inspection only
1155	1.5	0.1	20	1
1156	1.5	0.1	20	inspection only
1157	2	0	100	1
1158	2	0.2	340	2
1159	2	0.1	40	1
1160	2	0.1	0	inspection only
1161	2	0.1	20	inspection only
1162	1	0.1	60	1
1163	1.5	0	50	1
1164	1.5	0.05	100	1
1165	2	0.1	80	inspection only
1166	2	0.1	0	1
1167	2	0.05	30	inspection only
1168	2	0.1	30	1
1169	2	0.1	50	1
1170	2	0.1	0	inspection only
1171	2	0.05	0	1
1172	3	0.05	0	1
1173	1.5	0.1	50	inspection only
1174	2	0.1	70	inspection only
1175	2	0.05	120	inspection only
1176	2	0.1	80	inspection only
1177	2	0.1	170	1
1178	2	0.1	350	inspection only
1179	1.5	0.1	60	inspection only
1180	2.5	0.1	70	1
1181	2	0.1	30	inspection only
1182	2	0.05	50	1
1183	2	0.1	30	1
1184	2	0.1	20	1
1185	1.5	0	50	1
1186	1.5	0.1	130	1
1187	1.5	0.1	10	1
1188	2	0.1	60	1
1189	2	0.1	80	inspection only
1190	1	0.05	0	1
1191	2	0.05	20	1
1192	2	0.05	60	1
1193	2	0.1	70	1
1194	1.5	0.1	40	1
1195	2	0	170	inspection only
1196	1.5	0.1	170	inspection only
1197	1.5	0.1	20	1
1198	1.5	0.1	50	inspection only
1199	2	0.05	30	1
1200	2	0.1	30	1
1201	2	0.05	0	inspection only
1202	1.5	0.1	40	1
1203	1.5	0	40	inspection only
1204	2	0.1	0	1
1205	1.5	0.1	40	inspection only
1206	2	0.05	40	inspection only
1207	2	0.1	90	inspection only
1208	2	0.05	0	inspection only
1209	1.5	0	50	1
1210	1.5	0.1	20	inspection only
1211	2	0.05	10	inspection only
1212	2	0.05	20	inspection only
1213	1.5	0.05	20	1
1214	1.5	0.1	60	inspection only
1215	1.5	0.1	40	inspection only
1216	1.5	0.1	50	1
1217	1.5	0.1	60	inspection only
1218	2	0.1	120	2
1219	2	0.1	0	1
1220	1.5	0.1	20	2
1221	1.5	0.1	30	inspection only
1222	7	0.2	0	1
1223	1.5	0.1	50	1
1224	2	0.1	20	1
1225	2	0.05	20	1
1226	1.5	0.1	80	2
1227	2	0.05	0	inspection only
1228	1	0.05	40	inspection only
1229	2	0.1	80	1
1230	1.5	0.1	30	inspection only
1231	2	0	70	1
1232	2	0	50	1
1233	1.5	0.1	0	1
1234	2	0.05	60	1
1235	1.5	0.1	0	inspection only
1236	1.5	0.1	60	1
1237	1.5	0.1	130	1
1238	2	0.1	160	2
1239	1.5	0.1	20	inspection only
1240	1.5	0.1	30	1
1241	2	0.05	20	2
1242	1.5	0.1	70	1
1243	1.5	0.1	20	inspection only
1244	1.5	0.1	30	inspection only
1245	1.5	0.1	60	inspection only
1246	2	0.05	10	inspection only
1247	1.5	0.1	0	2
1248	3	0.1	0	1
1249	1.5	0.1	20	1
1250	3	0.1	0	1
1251	1.5	0.1	60	1
1252	3	0.1	150	1
1253	2	0.1	30	1
1254	2	0.1	30	1
1255	2	0.1	70	inspection only
1256	1	0.05	20	1
1257	2	0.05	40	1
1258	1.5	0.1	15	1
1259	2	0.1	0	inspection only
1260	2	0.1	60	2
1261	1.5	0.1	20	inspection only
1262	1.5	0.1	140	inspection only
1263	1.5	0	50	1
1264	2	0.05	50	inspection only
1265	2	0.05	0	inspection only
1266	2	0.1	0	1
1267	2	0.05	0	inspection only
1268	2	0.1	20	1
1269	1.5	0.1	50	inspection only
1270	1.5	0.05	100	1
1271	2	0.1	10	1
1272	1.5	0.1	20	1
1273	1.5	0.1	30	inspection only
1274	2	0.05	30	inspection only
1275	4	0.1	0	inspection only
1276	2.5	0.05	60	inspection only
1277	3	0.1	0	1
1278	2	0.05	90	1
1279	2	0.05	20	inspection only
1280	1.5	0.1	30	2
1281	1.5	0.1	50	1
1282	1.5	0.1	190	2
1283	2.5	0.1	180	1
1284	2.5	0.05	0	1
1285	2	0.1	70	1
1286	2	0.1	30	1
1287	2	0.1	60	1
1288	1.5	0.1	70	1
1289	2	0.05	30	1
1290	2	0.1	20	2
1291	2	0.1	80	2
1292	2	0.075	0	inspection only
1293	2	0	70	inspection only
1294	1.5	0	100	inspection only
1295	1.5	0	40	1
1296	2	0.1	0	1
1297	2	0.05	60	2
1298	1	0.05	40	inspection only
1299	2	0.1	60	1
1300	1.5	0.1	50	inspection only
1301	3.5	0.1	0	1
1302	2	0.1	60	1
1303	2	0	60	1
1304	2	0.1	40	2
1305	2	0.1	20	1
1306	4	0.15	0	1
1307	1	0.1	0	1
1308	1.5	0	50	2
1309	2.5	0.1	200	inspection only
1310	2	0.05	60	inspection only
1311	1.5	0.1	0	1
1312	2	0.1	30	inspection only
1313	2	0.1	30	1
1314	4	0.1	50	inspection only
1315	2.5	0.1	50	1
1316	1	0.05	50	inspection only
1317	2	0.1	130	1
1318	1.5	0.1	40	1
1319	1.5	0.1	200	2
1320	2	0	40	1
1321	1	0.05	20	1
1322	2	0.1	100	2
1323	1	0.05	60	inspection only
1324	2	0	50	inspection only
1325	1	0.05	20	inspection only
1326	2	0.1	120	1
1327	2	0.1	0	inspection only
1328	1.5	0	30	1
1329	2	0.1	60	1
1330	2	0.1	60	1
1331	2	0.1	100	inspection only
1332	2	0.1	140	inspection only
1333	2	0.05	20	inspection only
1334	2	0	50	1
1335	2	0	70	inspection only
1336	3	0.1	0	2
1337	2	0.1	20	inspection only
1338	2	0.1	70	1
1339	2	0.1	50	1
1340	2	0.1	20	1
1341	1	0.05	20	inspection only
1342	2	0.1	20	1
1343	1.5	0.1	50	inspection only
1344	1	0.05	20	inspection only
1345	2	0.1	320	1
1346	2	0.1	200	1
1347	2	0.1	50	inspection only
1348	2	0.05	0	inspection only
1349	1.5	0.1	50	inspection only
1350	2	0.075	0	inspection only
1351	2	0.1	120	1
1352	1.5	0	100	1
1353	1.5	0	70	inspection only
1354	2	0.05	40	1
1355	2	0.1	0	inspection only
1356	1.5	0	50	inspection only
1357	1.5	0.1	50	inspection only
1358	2	0.1	0	1
1359	1.5	0.1	20	inspection only
1360	2	0.1	80	1
1361	1.5	0	80	1
1362	2	0	260	2
1363	2	0	40	1
1364	2	0.1	90	1
1365	2	0.1	50	1
1366	2	0.1	10	inspection only
1367	2	0.1	60	1
1368	2	0.1	0	1
1369	2	0.05	50	2
1370	1.5	0.1	230	2
1371	2	0.1	60	1
1372	2	0.1	10	inspection only
1373	2.5	0	60	1
1374	2.5	0.1	140	1
1375	2	0	100	inspection only
1376	2	0	70	1
1377	2	0	70	inspection only
1378	2	0.05	70	1
1379	1	0.1	0	inspection only
1380	1.5	0.05	30	inspection only
1381	2.5	0.1	130	1
1382	1.5	0.1	50	1
1383	1	0.05	30	1
1384	1	0.1	60	1
1385	2.5	0.1	150	1
1386	2	0	50	1
1387	1	0.05	50	inspection only
1388	1.5	0.1	100	1
1389	1.5	0.05	30	inspection only
1390	2.5	0.1	200	1
1391	2	0	50	1
1392	1.5	0.1	40	2

## Sheet: Tabelle2
Patienten-ID	Midazolam	Fentanyl	Propofol	AnzahlvonIntervention
20130111c	5	0.2	0	2
20130115c	5	0.1	0	2
20130228a	3	0.1	0	3
20130311b	1.5	0.1	0	2
20130313b	3	0.1	0	2
20130510a	2	0.1	0	2
20130724a	2	0.075	0	2
20130819c	2	0.1	0	2
20130912b	3	0.5	0	2
20130924a	1.5	0.1	0	2
20131118b	3	0.1	0	2
20131204b	4	0.1	0	2
20140206a	4	0.1	0	3
20140606a	3	0.075	0	2
20140625a	2	0.075	0	2
20140704b	3.5	0.2	0	2
20140724a	1	0.2	0	2
20140820c	6	0.1	0	3
20140822d	2	0.05	0	2
20141118b	2	0.075	0	2
20141202b	2	0.75	0	2
20141211a	2	0.025	0	2
20150112a	5	0.1	0	2
20150317b	1.5	0.05	0	2
20160106a	1.5	0.1	0	2
20160407c	3	0.1	0	2
20130104b	3	0.1	0	1
20130108b	5	0.2	0	1
20130108c	4.5	0.1	0	1
20130109d	3	0.1	0	1
20130110a	4	0.1	0	1
20130116c	3	0.1	0	1
20130121b	1	0.1	0	1
20130122a	3	0.1	0	1
20130122b	2	0.1	0	1
20130125b	1	0.1	0	1
20130125c	2	0.1	0	1
20130128a	2	0.1	0	1
20130128c	3	0.1	0	1
20130130b	1.5	0.1	0	1
20130204a	3	0.1	0	1
20130205d	1	0.05	0	1
20130208b	3	0.1	0	1
20130208e	3	0.1	0	1
20130222a	2.5	0.1	0	1
20130225a	1.5	0.1	0	1
20130228b	1.5	0.1	0	1
20130228c	1.5	0.1	0	1
20130301d	2	0.1	0	1
20130308e	1	0.05	0	1
20130315c	1.5	0.1	0	1
20130319c	1.5	0.15	0	1
20130326a	2	0.05	0	1
20130326b	2	0.05	0	1
20130327b	1	0.05	0	1
20130328a	2	0.05	0	1
20130404b	2	0.05	0	1
20130418a	1	0.1	0	1
20130418b	1.5	0.1	0	1
20130429a	1	0.05	0	1
20130517a	2	0.05	0	1
20130605a	1.5	0.1	0	1
20130612b	1.5	0.1	0	1
20130621b	2.5	0.1	0	1
20130702a	3	0.1	0	1
20130702b	3	0.1	0	1
20130703a	2	0.05	0	1
20130709b	3	0.1	0	1
20130717a	3	0.1	0	1
20130725a	4	0.1	0	1
20130731b	1.5	0.1	0	1
20130822a	1.5	0.1	0	1
20130830c	3	0.05	0	1
20130912a	2	0.1	0	1
20130912c	2	0.1	0	1
20130917a	2	0.075	0	1
20130918a	2	0.05	0	1
20131009a	1.5	0.05	0	1
20131009e	1.5	0.1	0	1
20131016b	3	0.1	0	1
20131107a	1.5	0.1	0	1
20131108a	3	0.1	0	1
20131113a	2	0.25	0	1
20131120a	1	0.075	0	1
20131126a	1.5	0.1	0	1
20131203b	3	0.75	0	1
20131205b	4	0.1	0	1
20131206b	3	0.075	0	1
20131216a	2	0.1	0	1
20131230a	2	0.075	0	1
20140102a	2	0.025	0	1
20140109b	2	0.05	0	1
20140214b	2	0.075	0	1
20140221b	2	0.075	0	1
20140221c	3	0.075	0	1
20140225b	2	0.05	0	1
20140226a	3	0.1	0	1
20140228a	2	0.05	0	1
20140228c	2	0.05	0	1
20140331a	2	0.075	0	1
20140331b	2	0.05	0	1
20140402b	3	0.075	0	1
20140403a	2	0.075	0	1
20140415a	2	0.075	0	1
20140415c	2	0.1	0	1
20140415d	4	0.075	0	1
20140424a	2	0.1	0	1
20140508d	4	0.075	0	1
20140509d	4	0.1	0	1
20140516a	1	0.1	0	1
20140526a	2	0.05	0	1
20140606d	2	0.05	0	1
20140610b	2	0.075	0	1
20140612a	2	0.075	0	1
20140612c	1.5	0.1	0	1
20140624a	2	0.05	0	1
20140729a	2	0.1	0	1
20140730a	1.5	0.1	0	1
20140805b	2	0.075	0	1
20140812a	2	0.1	0	1
20140813a	2	0.05	0	1
20140813b	2	0.075	0	1
20140815a	3	0.15	0	1
20140820a	2	0.075	0	1
20140820b	2	0.075	0	1
20140821a	2	0.025	0	1
20140821b	2	0.025	0	1
20140822b	3	0.075	0	1
20140822c	3	0.05	0	1
20140822e	2	0.05	0	1
20140825a	3	0.075	0	1
20140825b	2	0.075	0	1
20140902a	2	0.025	0	1
20140903a	1.5	0.1	0	1
20140924b	2	0.05	0	1
20141027a	2	0.1	0	1
20141028a	3	0.05	0	1
20141104a	2	0.1	0	1
20141104c	3	0.1	0	1
20141106a	1.5	0.1	0	1
20141107a	1.5	0.1	0	1
20141119a	2	0.1	0	1
20141120a	3	0.075	0	1
20141202a	4	0.1	0	1
20141203a	4	0.1	0	1
20141203b	3	0.1	0	1
20141210a	2	0.1	0	1
20141212a	4	0.1	0	1
20141212c	2	0.075	0	1
20141230a	3	0.05	0	1
20150106a	1.5	0.1	0	1
20150129c	1.5	0.1	0	1
20150206e	1.5	0.1	0	1
20150306b	1.5	0.1	0	1
20150429a	1	0.05	0	1
20150515a	2	0.05	0	1
20150528a	1.5	0.1	0	1
20150602a	2	0.075	0	1
20150602c	1	0.1	0	1
20150611e	4	0.1	0	1
20150615c	1	0.1	0	1
20150617a	1	0.05	0	1
20150707a	1.5	0.1	0	1
20150909a	1	0.025	0	1
20150916a	2	0.05	0	1
20151008a	2	0.1	0	1
20151020a	2	0.1	0	1
20151022b	2	0.05	0	1
20151022c	3	0.05	0	1
20151110c	1	0.05	0	1
20151130c	2	0.1	0	1
20151208c	2	0.1	0	1
20151214a	7	0.2	0	1
20151218b	1.5	0.1	0	1
20160106b	3	0.1	0	1
20160107a	3	0.1	0	1
20160120c	2	0.1	0	1
20160127a	3	0.1	0	1
20160202b	2.5	0.05	0	1
20160217a	2	0.1	0	1
20160219c	3.5	0.1	0	1
20160226b	4	0.15	0	1
20160226c	1	0.1	0	1
20160229e	1.5	0.1	0	1
20160509b	2	0.1	0	1
20160601a	2	0.1	0	1
20130107a	3	0.05	0	nur Inspektion
20130107c	3.5	0.1	0	nur Inspektion
20130109b	3	0.1	0	nur Inspektion
20130114a	5	0.15	0	nur Inspektion
20130117c	2	0.05	0	nur Inspektion
20130123a	2	0.1	0	nur Inspektion
20130219a	2	0.1	0	nur Inspektion
20130327a	2	0.05	0	nur Inspektion
20130404c	1.5	0.1	0	nur Inspektion
20130418c	1.5	0.1	0	nur Inspektion
20130604b	1	0.05	0	nur Inspektion
20130703b	2	0.075	0	nur Inspektion
20130704a	2	0.075	0	nur Inspektion
20130912d	2	0.1	0	nur Inspektion
20131205a	2	0.075	0	nur Inspektion
20131206d	3	0.1	0	nur Inspektion
20131206f	1	0.05	0	nur Inspektion
20140109a	1	0.1	0	nur Inspektion
20140117b	2	0.05	0	nur Inspektion
20140219a	2	0.075	0	nur Inspektion
20140225a	3	0.05	0	nur Inspektion
20140228b	3	0.075	0	nur Inspektion
20140313d	2	0.1	0	nur Inspektion
20140401a	3	0.05	0	nur Inspektion
20140401b	3	0.05	0	nur Inspektion
20140404a	2	0.05	0	nur Inspektion
20140404b	3	0.075	0	nur Inspektion
20140416c	1.5	0.1	0	nur Inspektion
20140530a	1	0.05	0	nur Inspektion
20140605a	2	0.1	0	nur Inspektion
20140606b	2	0.05	0	nur Inspektion
20140606c	3	0.1	0	nur Inspektion
20140701b	3	0.075	0	nur Inspektion
20140703a	3	0.05	0	nur Inspektion
20140730d	1	0.05	0	nur Inspektion
20140804a	1.5	0.1	0	nur Inspektion
20140811a	3	0.05	0	nur Inspektion
20140815b	4	0.1	0	nur Inspektion
20140815c	2	0.05	0	nur Inspektion
20140819a	3	0.05	0	nur Inspektion
20140820d	2	0.05	0	nur Inspektion
20140822a	3	0.025	0	nur Inspektion
20140826a	2	0.075	0	nur Inspektion
20140916a	2	0.05	0	nur Inspektion
20140926a	2	0.075	0	nur Inspektion
20140929b	2	0.05	0	nur Inspektion
20141002a	3	0.05	0	nur Inspektion
20141104b	3	0.1	0	nur Inspektion
20141117d	1	0.05	0	nur Inspektion
20141119b	2	0.1	0	nur Inspektion
20141210b	3	0.05	0	nur Inspektion
20141212b	2	0.075	0	nur Inspektion
20150107b	2.5	0.1	0	nur Inspektion
20150113b	2	0.075	0	nur Inspektion
20150128b	2	0.1	0	nur Inspektion
20150130b	2	0.1	0	nur Inspektion
20150206b	1.5	0.1	0	nur Inspektion
20150326b	2	0.05	0	nur Inspektion
20150415b	1.5	0.1	0	nur Inspektion
201505127	1	0.05	0	nur Inspektion
20150611b	2	0.05	0	nur Inspektion
20150616b	2	0.1	0	nur Inspektion
20150629c	2	0.075	0	nur Inspektion
20150707b	1.5	0.1	0	nur Inspektion
20150708c	2	0.1	0	nur Inspektion
20150708d	2	0.1	0	nur Inspektion
20150731b	2	0.075	0	nur Inspektion
20150901a	1	0.1	0	nur Inspektion
20150903d	1.5	0.05	0	nur Inspektion
20150914a	2	0.1	0	nur Inspektion
20151013c	2	0.1	0	nur Inspektion
20151022a	2	0.1	0	nur Inspektion
20151124b	2	0.05	0	nur Inspektion
20151201c	2	0.05	0	nur Inspektion
20151216a	2	0.05	0	nur Inspektion
20151221a	1.5	0.1	0	nur Inspektion
20160114b	2	0.1	0	nur Inspektion
20160120b	2	0.05	0	nur Inspektion
20160120d	2	0.05	0	nur Inspektion
20160126b	4	0.1	0	nur Inspektion
20160211b	2	0.075	0	nur Inspektion
20160323c	2	0.1	0	nur Inspektion
20160422a	2	0.05	0	nur Inspektion
20160425b	2	0.075	0	nur Inspektion
20160504b	2	0.1	0	nur Inspektion
20160607b	1	0.1	0	nur Inspektion

## Sheet: Tabelle3
Patienten-ID	Midazolam	Fentanyl	Propofol	Intervention
20110321a	2	0	40	nur Inspektion
20110328c	5	0	200	nur Inspektion
20110705b	2.5	0	200	nur Inspektion
20110718b	2.5	0	120	nur Inspektion
20110915a	2	0	120	nur Inspektion
20111125b	1.5	0	150	nur Inspektion
20111130a	4	0	200	nur Inspektion
20111202a	2.5	0	130	nur Inspektion
20111208c	2	0	170	nur Inspektion
20120103b	2.5	0	150	nur Inspektion
20120207a	3.5	0	200	nur Inspektion
20120305a	2	0	130	nur Inspektion
20120313b	4	0	290	nur Inspektion
20120328a	4	0	200	nur Inspektion
20120424a	2	0	120	nur Inspektion
20120427a	2	0	130	nur Inspektion
20120606b	2.5	0	180	nur Inspektion
20120608b	2	0	140	nur Inspektion
20120608d	2	0	90	nur Inspektion
20120628a	16	0	120	nur Inspektion
20120807a	2.5	0	200	nur Inspektion
20120817b	2	0	170	nur Inspektion
20120820c	2	0	120	nur Inspektion
20120827a	2	0	70	nur Inspektion
20120827b	3	0	170	nur Inspektion
20120831c	2.5	0	90	nur Inspektion
20120906a	2	0	140	nur Inspektion
20120907a	3	0	200	nur Inspektion
20120907d	2.5	0	110	nur Inspektion
20120910b	3	0	40	nur Inspektion
20120927c	3	0	120	nur Inspektion
20121008a	3	0	50	nur Inspektion
20121018a	2	0	80	nur Inspektion
20130104a	2	0	140	nur Inspektion
20130322b	1	0	50	nur Inspektion
20130506b	2	0	100	nur Inspektion
20130627a	1.5	0	50	nur Inspektion
20130716a	1	0	60	nur Inspektion
20130719c	1.5	0	50	nur Inspektion
20130814b	1.5	0	50	nur Inspektion
20131015a	1.5	0	30	nur Inspektion
20131025c	1.5	0	30	nur Inspektion
20140110a	1.5	0	50	nur Inspektion
20140213a	1.5	0	70	nur Inspektion
20140402a	2	0	40	nur Inspektion
20140522a	1	0	30	nur Inspektion
20140710c	1.5	0	30	nur Inspektion
20140711a	2	0	20	nur Inspektion
20140716f	1.5	0	70	nur Inspektion
20141022b	1.5	0	70	nur Inspektion
20141024a	1.5	0	40	nur Inspektion
20141105c	1	0	40	nur Inspektion
20141105d	1.5	0	20	nur Inspektion
20141107c	1	0	50	nur Inspektion
20141114b	1.5	0	100	nur Inspektion
20141217b	1.5	0	40	nur Inspektion
20141222b	1.5	0	20	nur Inspektion
20150102a	1.5	0	60	nur Inspektion
20150113a	1.5	0	40	nur Inspektion
20150127a	2	0	30	nur Inspektion
20150504c	2	0	50	nur Inspektion
20150601a	1.5	0	40	nur Inspektion
20150630d	1.5	0	20	nur Inspektion
20150717b	1.5	0	60	nur Inspektion
20150722c	2	0	240	nur Inspektion
20150910a	1.5	0	60	nur Inspektion
20151002a	1.5	0	80	nur Inspektion
20151009a	1.5	0	100	nur Inspektion
20151113b	2	0	170	nur Inspektion
20151130b	1.5	0	40	nur Inspektion
20160212a	2	0	70	nur Inspektion
20160212b	1.5	0	100	nur Inspektion
20160322c	2	0	50	nur Inspektion
20160407b	2	0	70	nur Inspektion
20160428a	1.5	0	70	nur Inspektion
20160506a	1.5	0	50	nur Inspektion
20160606a	2	0	100	nur Inspektion
20160606c	2	0	70	nur Inspektion
20110107a	4	0	110	1
20110111a	2	0	230	1
20110321c	2	0	220	1
20110322c	4	0	60	1
20110331a	3	0	150	1
20110728b	4	0	300	1
20110810c	2.5	0	160	1
20110825d	2.5	0	150	1
20110831a	4	0	160	1
20110912a	2	0	160	1
20110928b	2	0	170	1
20111018a	2	0	200	1
20111020e	2.5	0	400	1
20111118b	4	0	250	1
20111129b	4	0	200	1
20111206c	4	0	190	1
20111209a	4	0	160	1
20111213a	4	0	290	1
20120104c	2	0	180	1
20120117b	4	0	150	1
20120120c	4	0	20	1
20120131c	2	0	120	1
20120206a	2	0	120	1
20120320a	2.5	0	200	1
20120323a	2.5	0	80	1
20120327f	2	0	50	1
20120413e	2	0	150	1
20120502a	4	0	160	1
20120507d	5	0	430	1
20120514b	2	0	60	1
20120606c	2	0	190	1
20120618a	2	0	180	1
20120618e	5	0	250	1
20120620b	4	0	190	1
20120629a	16	0	130	1
20120702b	2	0	60	1
20120725a	2.5	0	140	1
20120801c	2.5	0	220	1
20120803a	2	0	240	1
20120815a	3	0	120	1
20120820a	2.5	0	150	1
20120823b	2	0	140	1
20120828a	3	0	280	1
20120828b	3	0	260	1
20120829a	2	0	220	1
20120830b	2.5	0	230	1
20120905b	2.5	0	260	1
20120906c	2.5	0	50	1
20120911a	2	0	140	1
20120918a	2	0	80	1
20120926a	3	0	150	1
20121001b	3	0	180	1
20121004b	2	0	180	1
20121010a	3	0	190	1
20121011b	3	0	100	1
20121105a	5	0	220	1
20121120a	16	0	150	1
20130107b	2	0	260	1
20130109a	3	0	250	1
20130115a	4	0	100	1
20130116a	3	0	250	1
20130116b	2	0	120	1
20130121a	3	0	130	1
20130122c	2	0	80	1
20130123b	3	0	260	1
20130124a	2	0	50	1
20130124b	2	0	140	1
20130125a	3	0	300	1
20130130c	4	0	290	1
20130205a	3	0	80	1
20130207a	3	0	220	1
20130208c	2	0	540	1
20130218a	2	0	200	1
20130221b	2	0	150	1
20130222b	3	0	100	1
20130301b	1	0	60	1
20130301c	1	0	70	1
20130301e	2	0	290	1
20130308c	2.5	0	200	1
20130312b	2	0	80	1
20130322a	2	0	80	1
20130325a	2	0	60	1
20130409a	1	0	10	1
20130507b	1	0	50	1
20130521a	2	0	80	1
20130607c	1	0	50	1
20130627d	1.5	0	50	1
20130716b	1.5	0	70	1
20130718b	1.5	0	120	1
20130809b	1.5	0	50	1
20130809d	1.5	0	80	1
20131022a	1.5	0	40	1
20140203b	1.5	0	40	1
20140317c	1.5	0	60	1
20140512a	1.5	0	60	1
20140707a	2	0	30	1
20140910a	1	0	20	1
20141020a	1.5	0	100	1
20141022a	3	0	100	1
20141117c	3	0	100	1
20141205b	2	0	100	1
20150116c	1.5	0	50	1
20150120a	1.5	0	60	1
20150122b	1.5	0	80	1
20150217b	1.5	0	40	1
20150224b	2.5	0	200	1
20150331b	1.5	0	120	1
20150415a	1.5	0	30	1
20151012c	2	0	100	1
20151014c	1.5	0	50	1
20151106d	1.5	0	50	1
20151202a	1.5	0	50	1
20151217b	2	0	70	1
20151218a	2	0	50	1
20160119a	1.5	0	50	1
20160216a	1.5	0	40	1
20160224a	2	0	60	1
20160314a	2	0	40	1
20160324b	1.5	0	30	1
20160406a	2	0	50	1
20160427a	1.5	0	100	1
20160513a	1.5	0	80	1
20160520b	2	0	40	1
20160603f	2.5	0	60	1
20160606b	2	0	70	1
20160613a	2	0	50	1
20160617a	2	0	50	1
20110114a	3	0	230	2
20110315a	3	0	250	3
20110325b	2	0	220	2
20110406a	4	0	350	3
20110421c	2.5	0	260	3
20110616a	2.5	0	270	3
20110721a	2.5	0	200	2
20110725a	2.5	0	140	2
20110810a	5	0	260	2
20110825c	2	0	140	2
20110826c	2.5	0	240	3
20110908b	2.5	0	180	2
20110930a	2	0	240	2
20111017a	3	0	200	2
20111108b	5	0	80	3
20111109c	2.5	0	250	2
20111117a	4	0	250	3
20111206b	2	0	160	2
20111220b	2	0	200	2
20120104a	3	0	270	2
20120106b	4	0	200	2
20120110d	2	0	260	2
20120112d	4	0	200	2
20120120a	4	0	230	2
20120210b	4	0	300	3
20120210c	4	0	230	3
20120214e	2	0	230	3
20120217a	2	0	310	3
20120405a	2	0	80	2
20120410b	2.5	0	260	2
20120413b	2	0	200	3
20120423d	2	0	140	2
20120427b	4	0	360	4
20120504b	2	0	200	3
20120510a	2.5	0	130	2
20120510e	2	0	260	3
20120514a	2.5	0	170	3
20120516b	2.5	0	270	3
20120522a	3	0	250	3
20120530b	5	0	250	2
20120601b	4	0	210	2
20120605a	5	0	310	3
20120606a	2.5	0	240	2
20120614a	2.5	0	310	2
20120619a	2	0	230	2
20120702a	2	0	160	2
20120702c	4	0	120	3
20120711c	3.5	0	200	3
20120723a	20	0	200	2
20120801b	2.5	0	200	3
20120821c	2	0	190	2
20120822a	2.5	0	240	2
20120831b	4	0	190	3
20120910a	5	0	200	2
20120912a	5	0	320	2
20120913b	4	0	140	3
20120913c	2	0	180	2
20120917a	5	0	300	2
20120919a	5	0	260	2
20120920a	3	0	180	2
20120928a	3	0	270	2
20121002a	2.5	0	150	2
20121002b	2.5	0	190	3
20121011a	2.5	0	220	2
20121016c	4	0	180	2
20121109a	5	0	285	2
20121120b	5	0	320	2
20121121b	2.5	0	200	2
20121128a	5	0	400	2
20121205a	5	0	430	2
20130109c	3	0	230	2
20130111b	3	0	190	2
20130111d	4	0	220	2
20130114b	2	0	310	3
20130115b	3	0	330	2
20130117b	3	0	180	3
20130121c	3	0	250	2
20130128d	4	0	100	3
20130129a	3	0	700	3
20130130a	3	0	200	4
20130205c	3	0	220	2
20130206a	4	0	570	3
20130206c	3	0	420	2
20130221a	3	0	180	2
20131030b	5	0	360	3
20140422a	1.5	0	70	2
20140808a	2.5	0	220	2
20141028c	4	0	220	2
20150917a	1.5	0	150	2
20160229a	1.5	0	50	2
20160520a	2	0	260	2
